# Supplementary material for: Antimicrobial Consumption in the Livestock Sector in Bhutan: Volumes, Values, Rates, and Trends for the Period 2017–2021
Source: Antibiotics (Basel). 2023 Feb 18;12(2):411. doi: 10.3390/antibiotics12020411 (PMC9952653; doi:10.3390/antibiotics12020411)
Supplement: Supplementary file 1 [file antibiotics-12-00411-s001.zip]

Archive with 1 entries (1 files):
- antibiotics-2206172-supplementary.pdf
